# Supplementary material for: A new species of Poemenia Holmgren with a key to species known from China and the Eastern Palaearctic Region (Hymenoptera, Ichneumonidae, Poemeniinae)
Source: Zookeys. 2017 Feb 8;(653):141–9. doi: 10.3897/zookeys.653.11672 (PMC5345377; doi:10.3897/zookeys.653.11672)
Supplement: XML Treatment for Poemenia [file zookeys.653.11672-treatment1.xml]

<!DOCTYPE tp:taxon-treatment
  PUBLIC "-//TaxonX//DTD Taxonomic Treatment Publishing DTD v0 20100105//EN" "tax-treatment-NSO.dtd">
<tp:taxon-treatment xmlns:tp="http://www.plazi.org/taxpub"><tp:treatment-meta><kwd-group><label>Taxon classification</label><kwd><named-content content-type="kingdom">Animalia</named-content></kwd><kwd><named-content content-type="order">Hymenoptera</named-content></kwd><kwd><named-content content-type="family">Ichneumonidae</named-content></kwd></kwd-group><mixed-citation publication-type="journal"><person-group><name><surname>Sun</surname><given-names>Shu-Ping</given-names></name><name><surname>Sheng</surname><given-names>Mao-Ling</given-names></name><name><surname>Chen</surname><given-names>Tian-Lin</given-names></name></person-group><article-title>A new species of <italic><tp:taxon-name><tp:taxon-name-part taxon-name-part-type="genus">Poemenia</tp:taxon-name-part></tp:taxon-name></italic> Holmgren with a key to species known from China and the Eastern Palaearctic Region (<tp:taxon-name><tp:taxon-name-part taxon-name-part-type="order">Hymenoptera</tp:taxon-name-part></tp:taxon-name>, <tp:taxon-name><tp:taxon-name-part taxon-name-part-type="family">Ichneumonidae</tp:taxon-name-part></tp:taxon-name>, <tp:taxon-name><tp:taxon-name-part taxon-name-part-type="subfamily">Poemeniinae</tp:taxon-name-part></tp:taxon-name>)</article-title><source>Zookeys</source><day>8</day><month>2</month><year>2017</year><volume>2017</volume><issue>653</issue><fpage>141</fpage><lpage>149</lpage><pub-id pub-id-type="doi">10.3897/zookeys.653.11672</pub-id></mixed-citation></tp:treatment-meta><tp:nomenclature><tp:taxon-name><tp:taxon-name-part taxon-name-part-type="genus">Poemenia</tp:taxon-name-part></tp:taxon-name><tp:taxon-authority>Holmgren, 1859</tp:taxon-authority><tp:nomenclature-citation-list><tp:nomenclature-citation><tp:taxon-name><tp:taxon-name-part taxon-name-part-type="genus">Poemenia</tp:taxon-name-part></tp:taxon-name><comment>Holmgren, 1859: 130. Type-species. <italic><tp:taxon-name><tp:taxon-name-part taxon-name-part-type="genus">Poemenia</tp:taxon-name-part> <tp:taxon-name-part taxon-name-part-type="species">notata</tp:taxon-name-part></tp:taxon-name></italic> Holmgren. </comment></tp:nomenclature-citation></tp:nomenclature-citation-list></tp:nomenclature><tp:treatment-sec sec-type="diagnosis" id="SECID0EDJAC"><title>Diagnosis.</title><p>Interior margins of eyes ventrally subparallel. Clypeus approximately 2.0 times as wide as long, evenly convex. Mandible with two teeth, lower tooth rather elongate. Upper portion of gena not or finely sculptured. Mesoscutum without transverse wrinkles or with fine wrinkles associated with notauli. Epicnemial carina absent. Areolet present or absent. Hind wing vein 1-cu distinctly shorter than cu-a. Claw simple. Second tergite without anterolateral grooves.</p><!--PageBreak--></tp:treatment-sec><tp:treatment-sec sec-type="key" id="SECID0EJJAC"><title>Key to species of <italic><tp:taxon-name><tp:taxon-name-part taxon-name-part-type="genus">Poemenia</tp:taxon-name-part></tp:taxon-name></italic> from China and the Eastern Palaearctic Region</title><table-wrap content-type="key" position="anchor" orientation="portrait"><table id="TID0EUEAC" rules="all"><tbody><tr><td rowspan="1" colspan="1">1</td><td rowspan="1" colspan="1">First tergite 1.5 times as long as apical width. Second to fourth tergites each with a rhombic depression. Fore wing with large areolet. Large spots on mesoscutum and metapleuron reddish yellow</td><td rowspan="1" colspan="1">
                    <bold><italic><tp:taxon-name><tp:taxon-name-part taxon-name-part-type="genus">Poemenia</tp:taxon-name-part> <tp:taxon-name-part taxon-name-part-type="species">depressa</tp:taxon-name-part></tp:taxon-name></italic> Wang &amp; Gupta</bold>
                  </td></tr><tr><td rowspan="1" colspan="1">–</td><td rowspan="1" colspan="1">First tergite 2.5 times or more as long as apical width. Second to fourth tergites without rhombic depressions. Fore wing without or with relatively small areolet. Mesoscutum and metapleuron entirely black</td><td rowspan="1" colspan="1">
                    <bold>2</bold>
                  </td></tr><tr><td rowspan="1" colspan="1">2</td><td rowspan="1" colspan="1">Fore wing without areolet</td><td rowspan="1" colspan="1">
                    <bold>3</bold>
                  </td></tr><tr><td rowspan="1" colspan="1">–</td><td rowspan="1" colspan="1">Fore wing with areolet</td><td rowspan="1" colspan="1">
                    <bold>4</bold>
                  </td></tr><tr><td rowspan="1" colspan="1">3</td><td rowspan="1" colspan="1">Face with dense long opalescent hairs (Fig. <xref ref-type="fig" rid="F2">8</xref>). First tergite 2.7 times as long as apical width. Third tergite shorter than second tergite. Basal halves of hind tarsomeres 1 to 3 and base of tarsomere 4 white</td><td rowspan="1" colspan="1">
                    <bold><italic><tp:taxon-name><tp:taxon-name-part taxon-name-part-type="genus">Poemenia</tp:taxon-name-part> <tp:taxon-name-part taxon-name-part-type="species">quercusia</tp:taxon-name-part></tp:taxon-name></italic> Sun &amp; Sheng, sp. n.</bold>
                  </td></tr><tr><td rowspan="1" colspan="1">–</td><td rowspan="1" colspan="1">Face with dense punctures. First tergite 3.0 times as long as apical width. Third tergite as long as second tergite. Hind tarsomeres entirely black</td><td rowspan="1" colspan="1">
                    <bold><italic><tp:taxon-name><tp:taxon-name-part taxon-name-part-type="genus">Poemenia</tp:taxon-name-part> <tp:taxon-name-part taxon-name-part-type="species">taiwana</tp:taxon-name-part></tp:taxon-name></italic> Sonan</bold>
                  </td></tr><tr><td rowspan="1" colspan="1">4</td><td rowspan="1" colspan="1">Mesopleuron and mesosternum reddish-brown</td><td rowspan="1" colspan="1">
                    <bold>5</bold>
                  </td></tr><tr><td rowspan="1" colspan="1">–</td><td rowspan="1" colspan="1">Mesopleuron and mesosternum black</td><td rowspan="1" colspan="1">
                    <bold>6</bold>
                  </td></tr><tr><td rowspan="1" colspan="1">5</td><td rowspan="1" colspan="1">First tergite approximately 3.6 times as long as apical width, 1.3 times as long as second tergite. First sternite (Fig. <xref ref-type="fig" rid="F1">3</xref>) extending to 0.7 length of tergite, spiracle located at basal 0.3 of tergite. Third tergite approximately 1.9 as long as apical width. Ovipositor sheath 0.8 times as long as fore wing, 0.9 as long as metasoma. Hind coxa reddish-brown, with basal white spot</td><td rowspan="1" colspan="1">
                    <bold><italic><tp:taxon-name><tp:taxon-name-part taxon-name-part-type="genus">Poemenia</tp:taxon-name-part> <tp:taxon-name-part taxon-name-part-type="species">maculata</tp:taxon-name-part></tp:taxon-name></italic> Sheng &amp; Sun</bold>
                  </td></tr><tr><td rowspan="1" colspan="1">–</td><td rowspan="1" colspan="1">First tergite approximately 2.9 times as long as apical width, 1.1 times as long as second tergite. First sternite (Fig. <xref ref-type="fig" rid="F1">2</xref>) extending to 0.5 length of tergite, spiracle located slightly basal mid of tergite. Third tergite approximately 1.4 as long as apical width. Ovipositor sheath 0.5 times as long as fore wing, 0.45 as long as metasoma. Hind coxa entirely reddish-brown</td><td rowspan="1" colspan="1">
                    <bold><italic><tp:taxon-name><tp:taxon-name-part taxon-name-part-type="genus">Poemenia</tp:taxon-name-part> <tp:taxon-name-part taxon-name-part-type="species">brevis</tp:taxon-name-part></tp:taxon-name></italic> Sheng &amp; Sun</bold>
                  </td></tr><tr><td rowspan="1" colspan="1">6</td><td rowspan="1" colspan="1">Ovipositor sheath 0.4 to 0.5 times as long as fore wing. Face with fine, indistinct punctures. Lower portion of mesopleuron and propodeum with distinct punctures.</td><td rowspan="1" colspan="1">
                    <bold><italic><tp:taxon-name><tp:taxon-name-part taxon-name-part-type="genus">Poemenia</tp:taxon-name-part> <tp:taxon-name-part taxon-name-part-type="species">brachyura</tp:taxon-name-part></tp:taxon-name></italic> Holmgren</bold>
                  </td></tr><tr><td rowspan="1" colspan="1">–</td><td rowspan="1" colspan="1">Ovipositor sheath at least as long as fore wing. Face with distinct punctures. Sculpture not entirely as above, or lower portion of mesopleuron with indistinct punctures, or propodeum with rugae</td><td rowspan="1" colspan="1">
                    <bold>7</bold>
                  </td></tr><tr><td rowspan="1" colspan="1">7</td><td rowspan="1" colspan="1">Lateral portion of pronotum with strong transverse ridge. Areolet uniquely small, 3rs-m approximately 2.8 times as long as 2rs-m, receiving vein 2m-cu at lower posterior corner</td><td rowspan="1" colspan="1">
                    <bold><italic><tp:taxon-name><tp:taxon-name-part taxon-name-part-type="genus">Poemenia</tp:taxon-name-part> <tp:taxon-name-part taxon-name-part-type="species">qinghaiensis</tp:taxon-name-part></tp:taxon-name></italic> Sheng &amp; Sun</bold>
                  </td></tr><tr><td rowspan="1" colspan="1">–</td><td rowspan="1" colspan="1">Pronotum normal, without transverse ridge. Areolet relatively large, vein 3rs-m at most 2.0 times as long as 2rs-m, receiving 2m-cu distinctly mesad of posterior corner</td><td rowspan="1" colspan="1">
                    <bold>8</bold>
                  </td></tr><!--PageBreak--><!--PageBreak--><tr><td rowspan="1" colspan="1">8</td><td rowspan="1" colspan="1">Areolet receiving vein 2m-cu approximately 0.7 times distance from vein 2rs-m to 3rs-m. Propodeum with fine transverse rugae. Ovipositor sheath 1.1 to 1.2 times as long as fore wing. Anterolateral portion of pronotum yellow</td><td rowspan="1" colspan="1">
                    <bold><italic><tp:taxon-name><tp:taxon-name-part taxon-name-part-type="genus">Poemenia</tp:taxon-name-part> <tp:taxon-name-part taxon-name-part-type="species">hectica</tp:taxon-name-part></tp:taxon-name></italic> (Gravenhorst)</bold>
                  </td></tr><tr><td rowspan="1" colspan="1">–</td><td rowspan="1" colspan="1">Areolet receiving vein 2m-cu at or slightly mesad of lower posterior corner. Propodeum without rugae. Ovipositor sheath approximately 0.9 to 1.0 times as long as fore wing. Pronotum entirely black</td><td rowspan="1" colspan="1">
                    <bold><italic><tp:taxon-name><tp:taxon-name-part taxon-name-part-type="genus">Poemenia</tp:taxon-name-part> <tp:taxon-name-part taxon-name-part-type="species">pedunculata</tp:taxon-name-part></tp:taxon-name></italic> He</bold>
                  </td></tr></tbody></table></table-wrap><fig id="F1" position="float" orientation="portrait"><label>Figures 1–6.</label><caption><p>First tergites, lateral view. <bold>1</bold> <italic><tp:taxon-name><tp:taxon-name-part taxon-name-part-type="genus">Poemenia</tp:taxon-name-part> <tp:taxon-name-part taxon-name-part-type="species">brachyura</tp:taxon-name-part></tp:taxon-name></italic> Holmgren, 1860 <bold>2</bold> <italic><tp:taxon-name><tp:taxon-name-part taxon-name-part-type="genus">Poemenia</tp:taxon-name-part> <tp:taxon-name-part taxon-name-part-type="species">brevis</tp:taxon-name-part></tp:taxon-name></italic> Sheng &amp; Sun, 2010 <bold>3</bold> <italic><tp:taxon-name><tp:taxon-name-part taxon-name-part-type="genus">Poemenia</tp:taxon-name-part> <tp:taxon-name-part taxon-name-part-type="species">maculata</tp:taxon-name-part></tp:taxon-name></italic> Sheng &amp; Sun, 2016 <bold>4</bold> <italic><tp:taxon-name><tp:taxon-name-part taxon-name-part-type="genus">Poemenia</tp:taxon-name-part> <tp:taxon-name-part taxon-name-part-type="species">qinghaiensis</tp:taxon-name-part></tp:taxon-name></italic> Sheng &amp; Sun, 2016 <bold>5</bold> <italic><tp:taxon-name><tp:taxon-name-part taxon-name-part-type="genus">Poemenia</tp:taxon-name-part> <tp:taxon-name-part taxon-name-part-type="species">pedunculata</tp:taxon-name-part></tp:taxon-name></italic> He, 1996 <bold>6</bold> <italic><tp:taxon-name><tp:taxon-name-part taxon-name-part-type="genus">Poemenia</tp:taxon-name-part> <tp:taxon-name-part taxon-name-part-type="species">quercusia</tp:taxon-name-part></tp:taxon-name></italic> Sun &amp; Sheng, sp. n.</p></caption><graphic xmlns:xlink="http://www.w3.org/1999/xlink" xlink:href="zookeys-653-141-g001.jpg" position="float" orientation="portrait" xlink:type="simple" id="oo_121742.jpg"/></fig></tp:treatment-sec><tp:treatment-sec><!--Section generated to contain objects referenced in tp:taxon-treatment.--><fig id="F2" position="float" orientation="portrait"><label>Figures 7–11.</label><caption><p>
                <italic><tp:taxon-name><tp:taxon-name-part taxon-name-part-type="genus">Poemenia</tp:taxon-name-part> <tp:taxon-name-part taxon-name-part-type="species">quercusia</tp:taxon-name-part></tp:taxon-name></italic> Sun &amp; Sheng, sp. n. Holotype. Female. <bold>7</bold> Habitus, lateral view <bold>8</bold> Head, anterior view <bold>9</bold> Head, dorsal view <bold>10</bold> Mesosoma, lateral view <bold>11</bold> Propodeum.</p></caption><graphic xmlns:xlink="http://www.w3.org/1999/xlink" xlink:href="zookeys-653-141-g002.jpg" position="float" orientation="portrait" xlink:type="simple" id="oo_121743.jpg"/></fig></tp:treatment-sec></tp:taxon-treatment>
