# Supplementary material for: A new species of Poemenia Holmgren with a key to species known from China and the Eastern Palaearctic Region (Hymenoptera, Ichneumonidae, Poemeniinae)
Source: Zookeys. 2017 Feb 8;(653):141–9. doi: 10.3897/zookeys.653.11672 (PMC5345377; doi:10.3897/zookeys.653.11672)
Supplement: XML Treatment for Poemenia quercusia [file zookeys.653.11672-treatment2.xml]

<!DOCTYPE tp:taxon-treatment
  PUBLIC "-//TaxonX//DTD Taxonomic Treatment Publishing DTD v0 20100105//EN" "tax-treatment-NSO.dtd">
<tp:taxon-treatment xmlns:tp="http://www.plazi.org/taxpub"><tp:treatment-meta><kwd-group><label>Taxon classification</label><kwd><named-content content-type="kingdom">Animalia</named-content></kwd><kwd><named-content content-type="order">Hymenoptera</named-content></kwd><kwd><named-content content-type="family">Ichneumonidae</named-content></kwd></kwd-group><mixed-citation publication-type="journal"><person-group><name><surname>Sun</surname><given-names>Shu-Ping</given-names></name><name><surname>Sheng</surname><given-names>Mao-Ling</given-names></name><name><surname>Chen</surname><given-names>Tian-Lin</given-names></name></person-group><article-title>A new species of <italic><tp:taxon-name><tp:taxon-name-part taxon-name-part-type="genus">Poemenia</tp:taxon-name-part></tp:taxon-name></italic> Holmgren with a key to species known from China and the Eastern Palaearctic Region (<tp:taxon-name><tp:taxon-name-part taxon-name-part-type="order">Hymenoptera</tp:taxon-name-part></tp:taxon-name>, <tp:taxon-name><tp:taxon-name-part taxon-name-part-type="family">Ichneumonidae</tp:taxon-name-part></tp:taxon-name>, <tp:taxon-name><tp:taxon-name-part taxon-name-part-type="subfamily">Poemeniinae</tp:taxon-name-part></tp:taxon-name>)</article-title><source>Zookeys</source><day>8</day><month>2</month><year>2017</year><volume>2017</volume><issue>653</issue><fpage>141</fpage><lpage>149</lpage><pub-id pub-id-type="doi">10.3897/zookeys.653.11672</pub-id></mixed-citation></tp:treatment-meta><tp:nomenclature><tp:taxon-name><tp:taxon-name-part taxon-name-part-type="genus">Poemenia</tp:taxon-name-part> <tp:taxon-name-part taxon-name-part-type="species">quercusia</tp:taxon-name-part>
<object-id xmlns:xlink="http://www.w3.org/1999/xlink" content-type="zoobank" xlink:type="simple">http://zoobank.org/D9334CD9-4E8C-4207-8508-8596F57D1A20</object-id>
</tp:taxon-name><tp:taxon-authority>Sun &amp; Sheng</tp:taxon-authority><tp:taxon-status xmlns:xlink="http://www.w3.org/1999/xlink" xlink:type="simple">sp. n.</tp:taxon-status><xref ref-type="fig" rid="F2">Figures 7–11</xref><xref ref-type="fig" rid="F3">, 12–14</xref></tp:nomenclature><tp:treatment-sec sec-type="etymology" id="SECID0EWIAE"><title>Etymology.</title><p>The specific name is derived from the name of the plant the specimens were reared from.</p></tp:treatment-sec><tp:treatment-sec sec-type="material" id="SECID0E2IAE"><title>Material examined.</title><p>Holotype. Female, Chagou, Haicheng, Liaoning, 18 May 2015, Mao-Ling Sheng. Paratype. 1 male, Chagou, haicheng, Liaoning, 6 July 2015, Mao-Ling Sheng.</p></tp:treatment-sec><tp:treatment-sec sec-type="diagnosis" id="SECID0EAJAE"><title>Diagnosis.</title><p>Face (Fig. <xref ref-type="fig" rid="F2">8</xref>) with dense long opalescent hairs. Hind wing vein 1-cu almost vertical, nearly 0.3 times as long as cu-a; cu-a strongly reclivous. Propodeum (Fig. <xref ref-type="fig" rid="F2">11</xref>) evenly longitudinally convex, without carinae, with dense opalescent hairs. Propodeal spiracle circular. First sternite extending to 0.5 length of tergite. Second tergite approximately 1.5 times as long as apical width. Hind coxa and femur red brown, basal portions of tarsomeres 1 to 4 white.</p><fig id="F2" position="float" orientation="portrait"><label>Figures 7–11.</label><caption><p>
                <italic><tp:taxon-name><tp:taxon-name-part taxon-name-part-type="genus">Poemenia</tp:taxon-name-part> <tp:taxon-name-part taxon-name-part-type="species">quercusia</tp:taxon-name-part></tp:taxon-name></italic> Sun &amp; Sheng, sp. n. Holotype. Female. <bold>7</bold> Habitus, lateral view <bold>8</bold> Head, anterior view <bold>9</bold> Head, dorsal view <bold>10</bold> Mesosoma, lateral view <bold>11</bold> Propodeum.</p></caption><graphic xmlns:xlink="http://www.w3.org/1999/xlink" xlink:href="zookeys-653-141-g002.jpg" position="float" orientation="portrait" xlink:type="simple" id="oo_121743.jpg"/></fig></tp:treatment-sec><tp:treatment-sec sec-type="description" id="SECID0EQKAE"><title>Description.</title><p>Female. Body length approximately 8.5 mm. Fore wing length approximately 5.5 mm. Ovipositor sheath length approximately 4.5mm.</p><p>
            <italic>Head</italic>. Inner margins of eyes slightly convergent ventrally. Face (Fig. <xref ref-type="fig" rid="F2">8</xref>) with dense long opalescent hairs; upper margin with a small median tubercle. Clypeus 2 times as wide as long, with dense fine punctures; apical margin slightly concave, with dense light brown hairs. Mandible with dense fine punctures. Malar space approximately 0.2 times as long as basal width of mandible. Gena in lateral view 0.5 times as long as width of eye, with even, fine punctures. Vertex (Fig. <xref ref-type="fig" rid="F2">9</xref>) with dense indistinct punctures. Postocellar line approximately 0.86 times as long as ocular-ocellar line. Frons with fine punctures, median longitudinal portion shiny. Antenna with 31 flagellomeres.</p><p>
            <italic>Mesosoma</italic>. Pronotum smooth, shiny; upper posterior portion with distinct fine punctures. Epomia weak. Mesoscutum with dense indistinct fine punctures; median portion slightly concave, with irregular short rugae. Scutellum with fine punctures. Mesopleuron (Fig. <xref ref-type="fig" rid="F2">10</xref>) with fine uneven punctures. Mesopleural fovea consisting of shallow horizontal groove connecting with mesopleural suture. Upper anterior portion of metapleuron with shallow punctures, lower posterior portion with oblique longitudinal rugae. Wings slightly brownish, hyaline. Fore wing with vein 1cu-a opposite 1/M. Areolet absent. Distance from vein 2rs-m to 2m-cu approximately 1.2 times as long as 2rs-m. 2-Cu approximately as long as 2cu-a. Hind wing vein 1-cu almost verti<!--PageBreak--><!--PageBreak-->cal, approximately 0.3 times as long as cu-a; cu-a strongly reclivous. Ratio of length of hind tarsomeres 1:2:3:4:5 is 10.0:4.0:2.6:1.7:2.0. Propodeum (Fig. <xref ref-type="fig" rid="F2">11</xref>) evenly longitudinally convex, without carinae, with dense opalescent hairs; apical-median portion with indistinct transverse rugae. Propodeal spiracle circular.</p><p>
            <italic>Metasoma</italic>. First tergite (Figs <xref ref-type="fig" rid="F1">6</xref>, <xref ref-type="fig" rid="F3">12</xref>) approximately 2.7 times as long as apical width, 1.3 times as long as second tergite (Fig. <xref ref-type="fig" rid="F3">13</xref>), subcylindrical; with dense indistinct punctures and shallow median longitudinal groove; spiracle located at basal 0.38 of first tergite. First sternite extending to 0.5 length of tergite. Tergites 2 to 6 with dense punctures. Second tergite approximately 1.5 times as long as apical width. Tergites 3 to 6 parallel-sided. Third tergite approximately 1.4 times as long as apical width. Ovipositor sheath 0.88 times as long as fore wing, 0.9 times as length of metasoma.</p><fig id="F3" position="float" orientation="portrait"><label>Figures 12–14.</label><caption><p>
                <italic><tp:taxon-name><tp:taxon-name-part taxon-name-part-type="genus">Poemenia</tp:taxon-name-part> <tp:taxon-name-part taxon-name-part-type="species">quercusia</tp:taxon-name-part></tp:taxon-name></italic> Sun &amp; Sheng, sp. n. Holotype. Female. <bold>12</bold> First tergite, dorsal view <bold>13</bold> Tergites 2 and 3, dorsal view <bold>14</bold> Paratype, male, habitus, lateral view.</p></caption><graphic xmlns:xlink="http://www.w3.org/1999/xlink" xlink:href="zookeys-653-141-g003.jpg" position="float" orientation="portrait" xlink:type="simple" id="oo_121744.jpg"/></fig><p>
            <italic>Color</italic> (Fig. <xref ref-type="fig" rid="F2">7</xref>). Black, except following. Maxillary and labial palpi, ventral profiles of scape and pedicel, anterior margin of pronotum, tegula, fore and mid coxae and trochanters white. Basal-dorsal profile of flagellum slightly yellowish brown. Fore and mid legs yellowish white, dorsal profiles slightly yellowish brown. Tarsomeres 4 and 5 of fore tarsus dark brown. Apical portion of tarsomeres 1 to 3, and entire 4 and 5 of mid tarsus brownish black. Hind coxa and femur red brown. Apex of hind femur <!--PageBreak-->black. Apex of hind coxa and trochantellus mainly, basal end of femur, basal portions of tibia, basal halves of tarsomeres 1 to 3 and base of tarsomere 4 white. Pterostigma and veins brown.</p><p>
            <bold>Male</bold> (Fig. <xref ref-type="fig" rid="F3">14</xref>). Body length approximately 6.8 mm. Fore wing length approximately 4.2 mm. Antenna with 26 flagellomeres.</p></tp:treatment-sec><tp:treatment-sec sec-type="host" id="SECID0EQNAE"><title>Host.</title><p>Unknown, but reared from twigs of <italic><tp:taxon-name><tp:taxon-name-part taxon-name-part-type="genus">Quercus</tp:taxon-name-part> <tp:taxon-name-part taxon-name-part-type="species">wutaishanica</tp:taxon-name-part></tp:taxon-name></italic> Blume. Many specimens of <italic><tp:taxon-name><tp:taxon-name-part taxon-name-part-type="genus">Carcilia</tp:taxon-name-part></tp:taxon-name></italic> sp. (<tp:taxon-name><tp:taxon-name-part taxon-name-part-type="order">Coleoptera</tp:taxon-name-part></tp:taxon-name>: <tp:taxon-name><tp:taxon-name-part taxon-name-part-type="family">Curculionidae</tp:taxon-name-part></tp:taxon-name>) were also reared from these twigs. But confirmed hosts of <italic><tp:taxon-name><tp:taxon-name-part taxon-name-part-type="genus">Poemenia</tp:taxon-name-part></tp:taxon-name></italic> are solitary aculeate wasps such as <italic><tp:taxon-name><tp:taxon-name-part taxon-name-part-type="genus">Passaloecus</tp:taxon-name-part></tp:taxon-name></italic> species (<tp:taxon-name><tp:taxon-name-part taxon-name-part-type="order">Hymenoptera</tp:taxon-name-part></tp:taxon-name>: <tp:taxon-name><tp:taxon-name-part taxon-name-part-type="family">Crabronidae</tp:taxon-name-part></tp:taxon-name>) (e.g. <xref ref-type="bibr" rid="B7">Shaw 2006</xref>) and it is possible that the hosts of <italic><tp:taxon-name><tp:taxon-name-part taxon-name-part-type="genus">Poemenia</tp:taxon-name-part> <tp:taxon-name-part taxon-name-part-type="species">quercusia</tp:taxon-name-part></tp:taxon-name></italic> sp. n. were nesting in beetle burrows in these twigs.</p></tp:treatment-sec><tp:treatment-sec sec-type="remarks" id="SECID0EZPAE"><title>Remarks.</title><p>This new species is similar to <italic><tp:taxon-name><tp:taxon-name-part taxon-name-part-type="genus">Poemenia</tp:taxon-name-part> <tp:taxon-name-part taxon-name-part-type="species">taiwana</tp:taxon-name-part></tp:taxon-name></italic> Sonan, 1936, but can be distinguished from the latter by the following combinations of characters: apical margin of clypeus evenly concave, with dense light brown hairs; first tergite approximately 2.7 times as long as apical width; third tergite distinctly shorter than second tergite; hind coxa reddish brown; basal halves of tarsomeres 1 to 3 and base of tarsomere 4 white. <italic><tp:taxon-name><tp:taxon-name-part taxon-name-part-type="genus">Poemenia</tp:taxon-name-part> <tp:taxon-name-part taxon-name-part-type="species">taiwana</tp:taxon-name-part></tp:taxon-name></italic>: apical margin of clypeus rounded, without dense light brown hairs; first tergite nearly 3.0 times as long as apical width; third tergite as long as second tergite; hind coxa with only ventral profile reddish-brown; tarsomeres entirely black. They can be distinguished by the key provided above.</p></tp:treatment-sec><tp:treatment-sec><!--Section generated to contain objects referenced in tp:taxon-treatment.--><fig id="F1" position="float" orientation="portrait"><label>Figures 1–6.</label><caption><p>First tergites, lateral view. <bold>1</bold> <italic><tp:taxon-name><tp:taxon-name-part taxon-name-part-type="genus">Poemenia</tp:taxon-name-part> <tp:taxon-name-part taxon-name-part-type="species">brachyura</tp:taxon-name-part></tp:taxon-name></italic> Holmgren, 1860 <bold>2</bold> <italic><tp:taxon-name><tp:taxon-name-part taxon-name-part-type="genus">Poemenia</tp:taxon-name-part> <tp:taxon-name-part taxon-name-part-type="species">brevis</tp:taxon-name-part></tp:taxon-name></italic> Sheng &amp; Sun, 2010 <bold>3</bold> <italic><tp:taxon-name><tp:taxon-name-part taxon-name-part-type="genus">Poemenia</tp:taxon-name-part> <tp:taxon-name-part taxon-name-part-type="species">maculata</tp:taxon-name-part></tp:taxon-name></italic> Sheng &amp; Sun, 2016 <bold>4</bold> <italic><tp:taxon-name><tp:taxon-name-part taxon-name-part-type="genus">Poemenia</tp:taxon-name-part> <tp:taxon-name-part taxon-name-part-type="species">qinghaiensis</tp:taxon-name-part></tp:taxon-name></italic> Sheng &amp; Sun, 2016 <bold>5</bold> <italic><tp:taxon-name><tp:taxon-name-part taxon-name-part-type="genus">Poemenia</tp:taxon-name-part> <tp:taxon-name-part taxon-name-part-type="species">pedunculata</tp:taxon-name-part></tp:taxon-name></italic> He, 1996 <bold>6</bold> <italic><tp:taxon-name><tp:taxon-name-part taxon-name-part-type="genus">Poemenia</tp:taxon-name-part> <tp:taxon-name-part taxon-name-part-type="species">quercusia</tp:taxon-name-part></tp:taxon-name></italic> Sun &amp; Sheng, sp. n.</p></caption><graphic xmlns:xlink="http://www.w3.org/1999/xlink" xlink:href="zookeys-653-141-g001.jpg" position="float" orientation="portrait" xlink:type="simple" id="oo_121742.jpg"/></fig></tp:treatment-sec><ref-list><ref id="B7"><mixed-citation xmlns:xlink="http://www.w3.org/1999/xlink" xlink:type="simple">
          <person-group><name name-style="western"><surname>Shaw</surname><given-names>MR</given-names></name></person-group> (<year>2006</year>) <article-title>Notes on British <tp:taxon-name><tp:taxon-name-part taxon-name-part-type="subfamily">Pimplinae</tp:taxon-name-part></tp:taxon-name> and <tp:taxon-name><tp:taxon-name-part taxon-name-part-type="subfamily">Poemeniinae</tp:taxon-name-part></tp:taxon-name> (<tp:taxon-name><tp:taxon-name-part taxon-name-part-type="order">Hymenoptera</tp:taxon-name-part></tp:taxon-name>, <tp:taxon-name><tp:taxon-name-part taxon-name-part-type="family">Ichneumonidae</tp:taxon-name-part></tp:taxon-name>), with additions to the British list.</article-title> <source>British Journal of Entomology and Natural History</source> <volume>19</volume>: <fpage>217</fpage>–<lpage>238</lpage>.</mixed-citation></ref></ref-list></tp:taxon-treatment>
